# Supplementary material for: Crystal Structure Prediction for Aprotic Ionic Liquids – Searching for the Unknown
Source: Cryst Growth Des. 2026 Jan 19;26(3):1445–58. doi: 10.1021/acs.cgd.5c01674 (PMC12879539; doi:10.1021/acs.cgd.5c01674)
Supplement: Supplementary file 2 [file cg5c01674_si_002.zip]

Archive with 4 entries (3 files):
- Predicted_structures/
- Predicted_structures/emIm_EtSO4.tar
- Predicted_structures/emIm_MeSO3.tar
- Predicted_structures/README.txt
