# Supplementary material for: Crystal Structure Prediction for Aprotic Ionic Liquids – Searching for the Unknown
Source: Cryst Growth Des. 2026 Jan 19;26(3):1445–58. doi: 10.1021/acs.cgd.5c01674 (PMC12879539; doi:10.1021/acs.cgd.5c01674)
Supplement: Supplementary file 2 [file cg5c01674_si_002.zip › Predicted_structures/README.txt]

This archive is a Supporting Material to the research article Crystal structure prediction for aprotic ionic liquids - searching for the unknown authored by Petr Touš, Graeme Day and Ctirad Červinka. The archive contains candidate crystal structures predicted and optimized in this work formatted as .cif files along with a list of their relative static electronic energies.

For both compounds, there are folders Ranking_top and Optimized_structures.
Folder Ranking_top contains predicted structures that were ranked as the most promising in terms of their static electronic energy to match the observed polymorphs with yet unresolved crystal structures. These structures were also subject to (quasi-)harmonic thermodynamic ranking in terms of the Gibbs energy.
Notation of those .cif files is as follows: information about the Z' value, followed by the space group number and the rank attributed to the structure by PBE-D3/PAW energy calculations in combination with the (quasi-)harmonic treatment of its phonons. 
For [emIm][MeSO3], the numbering reflects the relative ranking to the experimental structure for structures with Z'=1, e.g. 14_0 matches the experimental structure and 14_1 is a structure in space group number fourteen identified as the first structure higher in the energy ranking above the experimental structure.

Folder DFT_optimized contains optimized crystal structure .cif files and a reference table showcasing the densities and relative energies of each structure on two levels of theory: the initial optimization with the FIT force field and a subsequent simple re-optimization using PBE-D3/PAW.
The numbering is based on the PBE-D3/PAW energies and due to the fact that significant reordering occurred upon further re-optimization, the ranking differs massively between the two sets of energies.
Additionally, in column Special Name, the names subsequently assigned to certain special structures are given as well.
These names follow similar nomenclature described in the first paragraph and are (with the exception of three), based on the PBE/PAW-D3 + QHA results: This is also the reason these Special Names are given for only a handful of structures and not necessarily the top structure according to the simple PBE re-optimization.
The three other names, namely the Zprime2 structures of [emIm][EtSO4], were assigned using the simple re-optimization results directly, hence their position on the top of the ranking.
